# Supplementary material for: Redescription of Stenothyra glabra A. Adam, 1861 (Truncatelloidea, Stenothyridae), with the first complete mitochondrial genome in the family Stenothyridae
Source: Zookeys. 2020 Nov 11;991:69–83. doi: 10.3897/zookeys.991.51408 (PMC7674392; doi:10.3897/zookeys.991.51408)
Supplement: XML Treatment for Stenothyra [file zookeys.991.51408-treatment1.xml]

<!DOCTYPE tp:taxon-treatment
  PUBLIC "-//TaxonX//DTD Taxonomic Treatment Publishing DTD v0 20100105//EN" "tax-treatment-NSO.dtd">
<tp:taxon-treatment xmlns:tp="http://www.plazi.org/taxpub"><tp:treatment-meta><kwd-group><label>Taxon classification</label><kwd><named-content xmlns:xlink="http://www.w3.org/1999/xlink" content-type="kingdom">Animalia</named-content></kwd><kwd><named-content xmlns:xlink="http://www.w3.org/1999/xlink" content-type="order">Littorinimorpha</named-content></kwd><kwd><named-content xmlns:xlink="http://www.w3.org/1999/xlink" content-type="family">Stenothyridae</named-content></kwd></kwd-group><mixed-citation publication-type="journal"><person-group><name><surname>Qi</surname><given-names>Lu</given-names></name><name><surname>Kong</surname><given-names>Lingfeng</given-names></name><name><surname>Li</surname><given-names>Qi</given-names></name></person-group><article-title>Redescription of <italic><tp:taxon-name><tp:taxon-name-part taxon-name-part-type="genus" reg="Stenothyra">Stenothyra</tp:taxon-name-part> <tp:taxon-name-part taxon-name-part-type="species" reg="glabra">glabra</tp:taxon-name-part></tp:taxon-name></italic> A. Adam, 1861 (<tp:taxon-name><tp:taxon-name-part taxon-name-part-type="superfamily">Truncatelloidea</tp:taxon-name-part></tp:taxon-name>, <tp:taxon-name><tp:taxon-name-part taxon-name-part-type="family">Stenothyridae</tp:taxon-name-part></tp:taxon-name>), with the first complete mitochondrial genome in the family <tp:taxon-name><tp:taxon-name-part taxon-name-part-type="family">Stenothyridae</tp:taxon-name-part></tp:taxon-name></article-title><source>Zookeys</source><day>11</day><month>11</month><year>2020</year><volume>991</volume><fpage>69</fpage><lpage>83</lpage><pub-id pub-id-type="doi">10.3897/zookeys.991.51408</pub-id></mixed-citation></tp:treatment-meta><tp:nomenclature><tp:taxon-name><object-id xmlns:xlink="http://www.w3.org/1999/xlink" content-type="arpha" xlink:type="simple">AC0E1156-3939-5701-BA92-D1E5313C6FBB</object-id>
              <tp:taxon-name-part taxon-name-part-type="genus" reg="Stenothyra">Stenothyra</tp:taxon-name-part>
            </tp:taxon-name><tp:taxon-authority>Benson, 1856</tp:taxon-authority></tp:nomenclature><tp:treatment-sec sec-type="type species" id="SECID0EZSAE"><title>Type species.</title><p><italic><tp:taxon-name><tp:taxon-name-part taxon-name-part-type="genus" reg="Stenothyra">Stenothyra</tp:taxon-name-part> <tp:taxon-name-part taxon-name-part-type="species" reg="delate">delate</tp:taxon-name-part></tp:taxon-name></italic> (Benson, 1837) from the delta of the Ganges (<xref ref-type="bibr" rid="B5">Benson 1837</xref>).</p></tp:treatment-sec><ref-list><ref id="B5"><mixed-citation xmlns:xlink="http://www.w3.org/1999/xlink" xlink:type="simple"><person-group><name name-style="western"><surname>Benson</surname><given-names>WH</given-names></name></person-group> (<year>1837</year>) <article-title>Description of the shell and animal of <italic><tp:taxon-name><tp:taxon-name-part taxon-name-part-type="genus">Nematura</tp:taxon-name-part></tp:taxon-name></italic>, a new genus of <tp:taxon-name><tp:taxon-name-part taxon-name-part-type="phylum">Mollusca</tp:taxon-name-part></tp:taxon-name>, inhabiting situations subject to alterations of fresh and brackish water.</article-title><source>Journal of the Asiatic Society of Bengal</source><volume>5</volume>: <fpage>781</fpage>–<lpage>782</lpage>.</mixed-citation></ref></ref-list></tp:taxon-treatment>
