# Supplementary material for: Redescription of Stenothyra glabra A. Adam, 1861 (Truncatelloidea, Stenothyridae), with the first complete mitochondrial genome in the family Stenothyridae
Source: Zookeys. 2020 Nov 11;991:69–83. doi: 10.3897/zookeys.991.51408 (PMC7674392; doi:10.3897/zookeys.991.51408)
Supplement: XML Treatment for Stenothyra glabra [file zookeys.991.51408-treatment2.xml]

<!DOCTYPE tp:taxon-treatment
  PUBLIC "-//TaxonX//DTD Taxonomic Treatment Publishing DTD v0 20100105//EN" "tax-treatment-NSO.dtd">
<tp:taxon-treatment xmlns:tp="http://www.plazi.org/taxpub"><tp:treatment-meta><kwd-group><label>Taxon classification</label><kwd><named-content xmlns:xlink="http://www.w3.org/1999/xlink" content-type="kingdom">Animalia</named-content></kwd><kwd><named-content xmlns:xlink="http://www.w3.org/1999/xlink" content-type="order">Littorinimorpha</named-content></kwd><kwd><named-content xmlns:xlink="http://www.w3.org/1999/xlink" content-type="family">Stenothyridae</named-content></kwd></kwd-group><mixed-citation publication-type="journal"><person-group><name><surname>Qi</surname><given-names>Lu</given-names></name><name><surname>Kong</surname><given-names>Lingfeng</given-names></name><name><surname>Li</surname><given-names>Qi</given-names></name></person-group><article-title>Redescription of <italic><tp:taxon-name><tp:taxon-name-part taxon-name-part-type="genus" reg="Stenothyra">Stenothyra</tp:taxon-name-part> <tp:taxon-name-part taxon-name-part-type="species" reg="glabra">glabra</tp:taxon-name-part></tp:taxon-name></italic> A. Adam, 1861 (<tp:taxon-name><tp:taxon-name-part taxon-name-part-type="superfamily">Truncatelloidea</tp:taxon-name-part></tp:taxon-name>, <tp:taxon-name><tp:taxon-name-part taxon-name-part-type="family">Stenothyridae</tp:taxon-name-part></tp:taxon-name>), with the first complete mitochondrial genome in the family <tp:taxon-name><tp:taxon-name-part taxon-name-part-type="family">Stenothyridae</tp:taxon-name-part></tp:taxon-name></article-title><source>Zookeys</source><day>11</day><month>11</month><year>2020</year><volume>991</volume><fpage>69</fpage><lpage>83</lpage><pub-id pub-id-type="doi">10.3897/zookeys.991.51408</pub-id></mixed-citation></tp:treatment-meta><tp:nomenclature><tp:taxon-name><object-id xmlns:xlink="http://www.w3.org/1999/xlink" content-type="arpha" xlink:type="simple">FEDD419D-DAF5-5F5E-99A7-01C26E189F94</object-id>
              <tp:taxon-name-part taxon-name-part-type="genus" reg="Stenothyra">Stenothyra</tp:taxon-name-part>
              <tp:taxon-name-part taxon-name-part-type="species" reg="glabra">glabra</tp:taxon-name-part>
            </tp:taxon-name><tp:taxon-authority>A. Adams, 1861</tp:taxon-authority><xref ref-type="fig" rid="F1">Figures 1</xref><xref ref-type="fig" rid="F2">, 2</xref><xref ref-type="fig" rid="F3">, 3</xref><tp:nomenclature-citation-list><tp:nomenclature-citation><tp:taxon-name>
                  <tp:taxon-name-part taxon-name-part-type="genus" reg="Stenothyra">Stenothyra</tp:taxon-name-part> <tp:taxon-name-part taxon-name-part-type="species" reg="glabra">glabra</tp:taxon-name-part></tp:taxon-name><comment>A. Adam, 1861: 307; <xref ref-type="bibr" rid="B30">Yen 1939</xref>: 45, pl. 4, fig. 15; <xref ref-type="bibr" rid="B31">Yen 1942</xref>: 197, pl. 14, fig. 44; <xref ref-type="bibr" rid="B34">Zhang et al. 1964</xref>: 61; <xref ref-type="bibr" rid="B21">Qi et al. 1989</xref>: 32–33, fig. 30; <xref ref-type="bibr" rid="B33">Zhang et al. 2016</xref>: 60–61.</comment></tp:nomenclature-citation></tp:nomenclature-citation-list></tp:nomenclature><tp:treatment-sec sec-type="material" id="SECID0EAWAE"><title>Material examined.</title><p>China • 4, specimens; Shandong province, Dongying, Yellow River estuary mud flat; <named-content xmlns:xlink="http://www.w3.org/1999/xlink" content-type="dwc:verbatimCoordinates" xlink:type="simple"><named-content content-type="geo-json" specific-use="{&#34;type&#34;:&#34;Point&#34;,&#34;coordinates&#34;:[119.150583,37.822783]}" id="NCID0EJWAE" xlink:type="simple">37°49.367'N, 119°09.035'E</named-content></named-content>; 17 Sept. 2017; Lu Qi leg.; <abbrev xmlns:xlink="http://www.w3.org/1999/xlink" xlink:title="Laboratory of Shellfish Genetics and Breeding" id="ABBRID0EOWAE" xlink:type="simple">LSGB</abbrev> S1702; • 6, specimens; Jiangsu province, Ganyu beach; <named-content xmlns:xlink="http://www.w3.org/1999/xlink" content-type="dwc:verbatimCoordinates" xlink:type="simple"><named-content content-type="geo-json" specific-use="{&#34;type&#34;:&#34;Point&#34;,&#34;coordinates&#34;:[119.211350,34.865200]}" id="NCID0EVWAE" xlink:type="simple">34°51.912'N, 119°12.681'E</named-content></named-content>; 16 Sept. 2018; <abbrev xmlns:xlink="http://www.w3.org/1999/xlink" xlink:title="Laboratory of Shellfish Genetics and Breeding" id="ABBRID0E1WAE" xlink:type="simple">LSGB</abbrev> G1801.</p></tp:treatment-sec><tp:treatment-sec sec-type="description" id="SECID0E5WAE"><title>Original description (verbatim).</title><p>“S. testa oblonga, laevi, polita, semipellucida, aurantiaca; anfractibus 4½, convexis, supremis transversim obsolete striates; suturis marginatis; peritremate continuo; anfraetu ultimo ad aperturam concentrice striato” (A. <xref ref-type="bibr" rid="B1">Adams 1861</xref>).</p></tp:treatment-sec><tp:treatment-sec sec-type="diagnosis" id="SECID0EXXAE"><title>Diagnosis.</title><p>Shell ovate, dorso-ventrally compressed, with well-inflated body whorl and narrowly constricted aperture, without dotted spiral lines. Dome-shaped, smooth protoconch (1¾ whorls) with some pits. Posterior foot pointed, with metapodial tentacle.</p></tp:treatment-sec><tp:treatment-sec sec-type="description" id="SECID0E3XAE"><title>Description.</title><p><bold><italic>Shell</italic></bold> minute (2.89±0.14 mm in height; 1.75±0.07 mm in width), ovate-conic, rather thick, dorso-ventrally compressed, with rounded to angled inflation of last whorl; up to five whorls including protoconch, convex whorls, sutures moderately deep; Surface smooth, yellowish brown, sculpture not dotted lines but continuous spiral grooves (Fig. <xref ref-type="fig" rid="F1">1A</xref>). The aperture abruptly descending, contracted, and nearly circular; peristome continuous, showing a weak triangular area; outer lip with marked grooves (Fig. <xref ref-type="fig" rid="F1">1A</xref>).</p><p><bold><italic>Operculum</italic></bold> ovate, yellowish, translucence, with very weak angulation aligning with posterior apex of aperture; nucleus of the exterior surface is close to the inner lip, paucispiral (Fig. <xref ref-type="fig" rid="F1">1B</xref>).</p><p><bold><italic>Protoconch</italic></bold> dome-shaped; smooth, 1¾ to 2 whorls; Small pits apparently exist in a small central part of protoconch (Fig. <xref ref-type="fig" rid="F1">1C</xref>).</p><p><bold><italic><tp:taxon-name><tp:taxon-name-part taxon-name-part-type="genus" reg="Radula">Radula</tp:taxon-name-part></tp:taxon-name></italic>.</bold> Radular teeth interlocked moderately in unfolded condition (Fig. <xref ref-type="fig" rid="F1">1D</xref>). Central tooth 1-2+1+1-2 (Fig. <xref ref-type="fig" rid="F1">1D, E</xref>); cusp with central denticle largest, 1–2 smaller ones on each side, basal denticles diminishing outwardly. Lateral teeth 2-3+1+6-8, apical ones largest, 2–3 denticles along inner edge of cusp, 6–8 along outer edge. Marginal teeth without groove; inner marginal teeth with ~20 cusps on tip and distal half of outer edge; outer marginal teeth with ~10 cusps on distal third of inner edge.</p><fig id="F1" position="float" orientation="portrait"><object-id xmlns:xlink="http://www.w3.org/1999/xlink" content-type="doi" xlink:type="simple">10.3897/zookeys.991.51408.figure1</object-id><object-id xmlns:xlink="http://www.w3.org/1999/xlink" content-type="arpha" xlink:type="simple">BAF4F34E-A462-549A-8DBB-C6DBACDF8857</object-id><label>Figure 1.</label><caption><p><italic><tp:taxon-name><tp:taxon-name-part taxon-name-part-type="genus" reg="Stenothyra">Stenothyra</tp:taxon-name-part> <tp:taxon-name-part taxon-name-part-type="species" reg="glabra">glabra</tp:taxon-name-part></tp:taxon-name></italic> A. Adams, 1861 <bold>A</bold> shell <abbrev xmlns:xlink="http://www.w3.org/1999/xlink" xlink:title="Laboratory of Shellfish Genetics and Breeding" id="ABBRID0EO1AE" xlink:type="simple">LSGB</abbrev>-G1801-4 <bold>B</bold> exterior surface of operculum <bold>C</bold> protoconch <bold>D, E</bold> radula. Scale bars: 1 mm (<bold>A</bold>); 200 μm (<bold>B</bold>), 200 μm (<bold>C</bold>), 20 μm (<bold>D</bold>), 10 μm (<bold>E</bold>).</p></caption><graphic xmlns:xlink="http://www.w3.org/1999/xlink" xlink:href="zookeys-991-069-g001.jpg" position="float" orientation="portrait" xlink:type="simple" id="oo_473848.jpg"><uri content-type="original_file" xlink:type="simple">https://binary.pensoft.net/fig/473848</uri></graphic></fig></tp:treatment-sec><tp:treatment-sec sec-type="type locality" id="SECID0EH2AE"><title>Type locality.</title><p>Estuary of the Pei-ho River (also known as the Hai River in the current name), North China.</p></tp:treatment-sec><tp:treatment-sec sec-type="distribution" id="SECID0EM2AE"><title>Geographic distribution.</title><p>From Fujian to Hebei on coast of China (A. <xref ref-type="bibr" rid="B1">Adams 1861</xref>; <xref ref-type="bibr" rid="B30">Yen 1939</xref>; <xref ref-type="bibr" rid="B21">Qi et al.1989</xref>; <xref ref-type="bibr" rid="B32">Yuan et al. 2002</xref>; <xref ref-type="bibr" rid="B4">Bao et al. 2007</xref>); Japan (<xref ref-type="bibr" rid="B14">Kuroda 1962</xref>).</p></tp:treatment-sec><tp:treatment-sec sec-type="ecology" id="SECID0EK3AE"><title>Ecology.</title><p>Inhabiting on the surface of mud flat or attaching to the under-surface of floating leaves in the freshwater estuary.</p></tp:treatment-sec><tp:treatment-sec sec-type="remarks" id="SECID0EP3AE"><title>Remarks.</title><p>The type locality of <italic><tp:taxon-name><tp:taxon-name-part taxon-name-part-type="genus" reg="Stenothyra">Stenothyra</tp:taxon-name-part> <tp:taxon-name-part taxon-name-part-type="species" reg="glabra">glabra</tp:taxon-name-part></tp:taxon-name></italic> A. Adams, 1861 is “estuary of the Pei-ho, North China”, which is on the coast of the Bohai Sea. One of the localities in this study, Yellow River estuary, is adjacent to the type locality. Moreover, the shells are very similar in size, shape, and microsculpture when compare with the descriptions (A. <xref ref-type="bibr" rid="B1">Adams 1861</xref>; <xref ref-type="bibr" rid="B30">Yen 1939</xref>; <xref ref-type="bibr" rid="B31">Yen 1942</xref>; <xref ref-type="bibr" rid="B34">Zhang et al. 1964</xref>), as well as with the figure of A. Adam’s type (<xref ref-type="bibr" rid="B31">Yen 1942</xref>: 197, pl. 14, fig. 44). We believe that specimens collected in this study belong to a common species along the coast of the Yellow and Bohai seas in China, and is conspecific with the type material.</p><p>The radular morphology is one of the diagnostic morphological characters, but the Rachidian tooth and general radular shape of <italic><tp:taxon-name><tp:taxon-name-part taxon-name-part-type="genus" reg="Stenothyra">S.</tp:taxon-name-part> <tp:taxon-name-part taxon-name-part-type="species" reg="glabra">glabra</tp:taxon-name-part></tp:taxon-name></italic> appear similar to that of other <italic><tp:taxon-name><tp:taxon-name-part taxon-name-part-type="genus" reg="Stenothyra">Stenothyra</tp:taxon-name-part></tp:taxon-name></italic> species. This may be due to similarities in habit, substrate, and diet, suggesting that species delimitation in micro-caenogastropods should not rely solely on radular morphology. In fact, recent work has shown that some microgastropods exhibit morphological stasis in response to environmental stability (e.g., <xref ref-type="bibr" rid="B28">Weigand et al. 2011</xref>). However, there are sufficient morphological grounds for separating this species, by the shell not having dotted spiral lines and by the dome-shaped, smooth protochonch bearing some pits.</p></tp:treatment-sec><tp:treatment-sec sec-type="Sequence divergence" id="SECID0EM5AE"><title>Sequence divergence.</title><p>The pairwise distance between species or non-conspecific subspecies ranged from 9.1% (<italic><tp:taxon-name><tp:taxon-name-part taxon-name-part-type="genus" reg="Stenothyra">Stenothyra</tp:taxon-name-part> <tp:taxon-name-part taxon-name-part-type="species" reg="glabra">glabra</tp:taxon-name-part></tp:taxon-name></italic> vs. <tp:taxon-name><tp:taxon-name-part taxon-name-part-type="genus" reg="Stenothyra">S.</tp:taxon-name-part> <tp:taxon-name-part taxon-name-part-type="uncertainty-rank">cf.</tp:taxon-name-part> <tp:taxon-name-part taxon-name-part-type="species" reg="divalis">divalis</tp:taxon-name-part></tp:taxon-name>) to 16.1% (<italic><tp:taxon-name><tp:taxon-name-part taxon-name-part-type="genus" reg="Stenothyra">S.</tp:taxon-name-part> <tp:taxon-name-part taxon-name-part-type="species" reg="gelasinosa">gelasinosa</tp:taxon-name-part> <tp:taxon-name-part taxon-name-part-type="subspecies" reg="apiosa">apiosa</tp:taxon-name-part></tp:taxon-name></italic> vs. <italic><tp:taxon-name><tp:taxon-name-part taxon-name-part-type="genus" reg="Stenothyra">S.</tp:taxon-name-part> <tp:taxon-name-part taxon-name-part-type="species" reg="monilifera">monilifera</tp:taxon-name-part></tp:taxon-name></italic>). COI sequence divergence between conspecific subspecies ranged from 3.0% (<italic><tp:taxon-name><tp:taxon-name-part taxon-name-part-type="genus" reg="Stenothyra">Stenothyra</tp:taxon-name-part> <tp:taxon-name-part taxon-name-part-type="species" reg="paludicola">paludicola</tp:taxon-name-part> <tp:taxon-name-part taxon-name-part-type="subspecies" reg="timorensis">timorensis</tp:taxon-name-part></tp:taxon-name></italic> vs. <italic><tp:taxon-name><tp:taxon-name-part taxon-name-part-type="genus" reg="Stenothyra">S.</tp:taxon-name-part> <tp:taxon-name-part taxon-name-part-type="species" reg="paludicola">paludicola</tp:taxon-name-part> <tp:taxon-name-part taxon-name-part-type="subspecies" reg="topendensis">topendensis</tp:taxon-name-part></tp:taxon-name></italic>) to 5.7% (<italic><tp:taxon-name><tp:taxon-name-part taxon-name-part-type="genus" reg="Stenothyra">Stenothyra</tp:taxon-name-part> <tp:taxon-name-part taxon-name-part-type="species" reg="gelasinosa">gelasinosa</tp:taxon-name-part> <tp:taxon-name-part taxon-name-part-type="subspecies" reg="apiosa">apiosa</tp:taxon-name-part></tp:taxon-name></italic> vs. <italic><tp:taxon-name><tp:taxon-name-part taxon-name-part-type="genus" reg="Stenothyra">S.</tp:taxon-name-part> <tp:taxon-name-part taxon-name-part-type="species" reg="gelasinosa">gelasinosa</tp:taxon-name-part> <tp:taxon-name-part taxon-name-part-type="subspecies" reg="gelasinosa">gelasinosa</tp:taxon-name-part></tp:taxon-name></italic>) (Table <xref ref-type="table" rid="T3">3</xref>). Comparing the sequence divergences of within-taxon and between-taxon provided a sound basis for determining specific and subspecific-level differences. 3%-6% was evidence of subspecific diversity and &gt; 9% was found between species. In this study, the divergence between <italic><tp:taxon-name><tp:taxon-name-part taxon-name-part-type="genus" reg="Stenothyra">S.</tp:taxon-name-part> <tp:taxon-name-part taxon-name-part-type="species" reg="glabra">glabra</tp:taxon-name-part></tp:taxon-name></italic> and other species fell into the latter category, having a lowest divergence of 9.1%. Notably, the divergence between <italic><tp:taxon-name><tp:taxon-name-part taxon-name-part-type="genus" reg="Stenothyra">Stenothyra</tp:taxon-name-part> <tp:taxon-name-part taxon-name-part-type="species" reg="glabra">glabra</tp:taxon-name-part></tp:taxon-name></italic> and <tp:taxon-name><tp:taxon-name-part taxon-name-part-type="genus" reg="Stenothyra">S.</tp:taxon-name-part> <tp:taxon-name-part taxon-name-part-type="uncertainty-rank">cf.</tp:taxon-name-part> <tp:taxon-name-part taxon-name-part-type="species" reg="glabra">glabra</tp:taxon-name-part></tp:taxon-name> (<ext-link xmlns:xlink="http://www.w3.org/1999/xlink" ext-link-type="gen" xlink:href="KC439741" xlink:type="simple">KC439741</ext-link>) is 13.2%. <tp:taxon-name><tp:taxon-name-part taxon-name-part-type="genus" reg="Stenothyra">Stenothyra</tp:taxon-name-part> <tp:taxon-name-part taxon-name-part-type="uncertainty-rank">cf.</tp:taxon-name-part> <tp:taxon-name-part taxon-name-part-type="species" reg="glabra">glabra</tp:taxon-name-part></tp:taxon-name> was collected from Mai Po, Hong Kong, China (<xref ref-type="bibr" rid="B12">Golding 2014</xref>), and is likely a misidentified animal.</p><table-wrap id="T3" position="float" orientation="portrait"><label>Table 3.</label><caption><p>Pairwise <italic>p</italic>-distance among species of <italic><tp:taxon-name><tp:taxon-name-part taxon-name-part-type="genus" reg="Stenothyra">Stenothyra</tp:taxon-name-part></tp:taxon-name></italic>.</p></caption><table id="TID0EC1AG" rules="all"><tbody><tr><td rowspan="1" colspan="1"/><td rowspan="1" colspan="1">
                      <bold><italic><tp:taxon-name><tp:taxon-name-part taxon-name-part-type="genus" reg="Stenothyra">S.</tp:taxon-name-part> <tp:taxon-name-part taxon-name-part-type="species" reg="australis">australis</tp:taxon-name-part></tp:taxon-name></italic></bold>
                    </td><td rowspan="1" colspan="1">
                      <bold><tp:taxon-name><tp:taxon-name-part taxon-name-part-type="genus" reg="Stenothyra">S.</tp:taxon-name-part> <tp:taxon-name-part taxon-name-part-type="uncertainty-rank">cf.</tp:taxon-name-part> <tp:taxon-name-part taxon-name-part-type="species" reg="divalis">divalis</tp:taxon-name-part></tp:taxon-name></bold>
                    </td><td rowspan="1" colspan="1">
                      <bold><tp:taxon-name><tp:taxon-name-part taxon-name-part-type="genus" reg="Stenothyra">S.</tp:taxon-name-part> <tp:taxon-name-part taxon-name-part-type="uncertainty-rank">cf.</tp:taxon-name-part> <tp:taxon-name-part taxon-name-part-type="species" reg="glabra">glabra</tp:taxon-name-part></tp:taxon-name></bold>
                    </td><td rowspan="1" colspan="1">
                      <bold><tp:taxon-name><tp:taxon-name-part taxon-name-part-type="genus" reg="Stenothyra">S.</tp:taxon-name-part> <tp:taxon-name-part taxon-name-part-type="uncertainty-rank">cf.</tp:taxon-name-part> <tp:taxon-name-part taxon-name-part-type="species" reg="polita">polita</tp:taxon-name-part></tp:taxon-name></bold>
                    </td><td rowspan="1" colspan="1">
                      <bold><italic><tp:taxon-name><tp:taxon-name-part taxon-name-part-type="genus" reg="Stenothyra">S.</tp:taxon-name-part> <tp:taxon-name-part taxon-name-part-type="species" reg="gelasinosa">gelasinosa</tp:taxon-name-part> <tp:taxon-name-part taxon-name-part-type="subspecies" reg="apiosa">apiosa</tp:taxon-name-part></tp:taxon-name></italic></bold>
                    </td><td rowspan="1" colspan="1">
                      <bold><italic><tp:taxon-name><tp:taxon-name-part taxon-name-part-type="genus" reg="Stenothyra">S.</tp:taxon-name-part> <tp:taxon-name-part taxon-name-part-type="species" reg="gelasinosa">gelasinosa</tp:taxon-name-part> <tp:taxon-name-part taxon-name-part-type="subspecies" reg="gelasinosa">gelasinosa</tp:taxon-name-part></tp:taxon-name></italic></bold>
                    </td><td rowspan="1" colspan="1">
                      <bold><italic><tp:taxon-name><tp:taxon-name-part taxon-name-part-type="genus" reg="Stenothyra">S.</tp:taxon-name-part> <tp:taxon-name-part taxon-name-part-type="species" reg="gelasinosa">gelasinosa</tp:taxon-name-part> <tp:taxon-name-part taxon-name-part-type="subspecies" reg="phrixa">phrixa</tp:taxon-name-part></tp:taxon-name></italic></bold>
                    </td><td rowspan="1" colspan="1">
                      <bold><italic><tp:taxon-name><tp:taxon-name-part taxon-name-part-type="genus" reg="Stenothyra">S.</tp:taxon-name-part> <tp:taxon-name-part taxon-name-part-type="species" reg="glabra">glabra</tp:taxon-name-part></tp:taxon-name></italic></bold>
                    </td><td rowspan="1" colspan="1">
                      <bold><italic><tp:taxon-name><tp:taxon-name-part taxon-name-part-type="genus" reg="Stenothyra">S.</tp:taxon-name-part> <tp:taxon-name-part taxon-name-part-type="species" reg="monilifera">monilifera</tp:taxon-name-part></tp:taxon-name></italic></bold>
                    </td><td rowspan="1" colspan="1">
                      <bold><italic><tp:taxon-name><tp:taxon-name-part taxon-name-part-type="genus" reg="Stenothyra">S.</tp:taxon-name-part> <tp:taxon-name-part taxon-name-part-type="species" reg="paludicola">paludicola</tp:taxon-name-part> <tp:taxon-name-part taxon-name-part-type="subspecies" reg="timorensis">timorensis</tp:taxon-name-part></tp:taxon-name></italic></bold>
                    </td><td rowspan="1" colspan="1">
                      <bold><italic><tp:taxon-name><tp:taxon-name-part taxon-name-part-type="genus" reg="Stenothyra">S.</tp:taxon-name-part> <tp:taxon-name-part taxon-name-part-type="species" reg="paludicola">paludicola</tp:taxon-name-part> <tp:taxon-name-part taxon-name-part-type="subspecies" reg="topendensis">topendensis</tp:taxon-name-part></tp:taxon-name></italic></bold>
                    </td></tr><tr><td rowspan="1" colspan="1">
                      <italic><tp:taxon-name><tp:taxon-name-part taxon-name-part-type="genus" reg="Stenothyra">S.</tp:taxon-name-part> <tp:taxon-name-part taxon-name-part-type="species" reg="australis">australis</tp:taxon-name-part></tp:taxon-name></italic>
                    </td><td rowspan="1" colspan="1"/><td rowspan="1" colspan="1"/><td rowspan="1" colspan="1"/><td rowspan="1" colspan="1"/><td rowspan="1" colspan="1"/><td rowspan="1" colspan="1"/><td rowspan="1" colspan="1"/><td rowspan="1" colspan="1"/><td rowspan="1" colspan="1"/><td rowspan="1" colspan="1"/><td rowspan="1" colspan="1"/></tr><tr><td rowspan="1" colspan="1">
                      <tp:taxon-name><tp:taxon-name-part taxon-name-part-type="genus" reg="Stenothyra">S.</tp:taxon-name-part> <tp:taxon-name-part taxon-name-part-type="uncertainty-rank">cf.</tp:taxon-name-part> <tp:taxon-name-part taxon-name-part-type="species" reg="divalis">divalis</tp:taxon-name-part></tp:taxon-name>
                    </td><td rowspan="1" colspan="1">0.109</td><td rowspan="1" colspan="1"/><td rowspan="1" colspan="1"/><td rowspan="1" colspan="1"/><td rowspan="1" colspan="1"/><td rowspan="1" colspan="1"/><td rowspan="1" colspan="1"/><td rowspan="1" colspan="1"/><td rowspan="1" colspan="1"/><td rowspan="1" colspan="1"/><td rowspan="1" colspan="1"/></tr><tr><td rowspan="1" colspan="1">
                      <tp:taxon-name><tp:taxon-name-part taxon-name-part-type="genus" reg="Stenothyra">S.</tp:taxon-name-part> <tp:taxon-name-part taxon-name-part-type="uncertainty-rank">cf.</tp:taxon-name-part> <tp:taxon-name-part taxon-name-part-type="species" reg="glabra">glabra</tp:taxon-name-part></tp:taxon-name>
                    </td><td rowspan="1" colspan="1">0.135</td><td rowspan="1" colspan="1">0.129</td><td rowspan="1" colspan="1"/><td rowspan="1" colspan="1"/><td rowspan="1" colspan="1"/><td rowspan="1" colspan="1"/><td rowspan="1" colspan="1"/><td rowspan="1" colspan="1"/><td rowspan="1" colspan="1"/><td rowspan="1" colspan="1"/><td rowspan="1" colspan="1"/></tr><tr><td rowspan="1" colspan="1">
                      <tp:taxon-name><tp:taxon-name-part taxon-name-part-type="genus" reg="Stenothyra">S.</tp:taxon-name-part> <tp:taxon-name-part taxon-name-part-type="uncertainty-rank">cf.</tp:taxon-name-part> <tp:taxon-name-part taxon-name-part-type="species" reg="polita">polita</tp:taxon-name-part></tp:taxon-name>
                    </td><td rowspan="1" colspan="1">0.135</td><td rowspan="1" colspan="1">0.138</td><td rowspan="1" colspan="1">0.152</td><td rowspan="1" colspan="1"/><td rowspan="1" colspan="1"/><td rowspan="1" colspan="1"/><td rowspan="1" colspan="1"/><td rowspan="1" colspan="1"/><td rowspan="1" colspan="1"/><td rowspan="1" colspan="1"/><td rowspan="1" colspan="1"/></tr><tr><td rowspan="1" colspan="1">
                      <italic><tp:taxon-name><tp:taxon-name-part taxon-name-part-type="genus" reg="Stenothyra">S.</tp:taxon-name-part> <tp:taxon-name-part taxon-name-part-type="species" reg="gelasinosa">gelasinosa</tp:taxon-name-part> <tp:taxon-name-part taxon-name-part-type="subspecies" reg="apiosa">apiosa</tp:taxon-name-part></tp:taxon-name></italic>
                    </td><td rowspan="1" colspan="1">0.126</td><td rowspan="1" colspan="1">0.132</td><td rowspan="1" colspan="1">0.141</td><td rowspan="1" colspan="1">0.149</td><td rowspan="1" colspan="1"/><td rowspan="1" colspan="1"/><td rowspan="1" colspan="1"/><td rowspan="1" colspan="1"/><td rowspan="1" colspan="1"/><td rowspan="1" colspan="1"/><td rowspan="1" colspan="1"/></tr><tr><td rowspan="1" colspan="1">
                      <italic><tp:taxon-name><tp:taxon-name-part taxon-name-part-type="genus" reg="Stenothyra">S.</tp:taxon-name-part> <tp:taxon-name-part taxon-name-part-type="species" reg="gelasinosa">gelasinosa</tp:taxon-name-part> <tp:taxon-name-part taxon-name-part-type="subspecies" reg="gelasinosa">gelasinosa</tp:taxon-name-part></tp:taxon-name></italic>
                    </td><td rowspan="1" colspan="1">0.105</td><td rowspan="1" colspan="1">0.109</td><td rowspan="1" colspan="1">0.126</td><td rowspan="1" colspan="1">0.146</td><td rowspan="1" colspan="1">0.057</td><td rowspan="1" colspan="1"/><td rowspan="1" colspan="1"/><td rowspan="1" colspan="1"/><td rowspan="1" colspan="1"/><td rowspan="1" colspan="1"/><td rowspan="1" colspan="1"/></tr><tr><td rowspan="1" colspan="1">
                      <italic><tp:taxon-name><tp:taxon-name-part taxon-name-part-type="genus" reg="Stenothyra">S.</tp:taxon-name-part> <tp:taxon-name-part taxon-name-part-type="species" reg="gelasinosa">gelasinosa</tp:taxon-name-part> <tp:taxon-name-part taxon-name-part-type="subspecies" reg="phrixa">phrixa</tp:taxon-name-part></tp:taxon-name></italic>
                    </td><td rowspan="1" colspan="1">0.121</td><td rowspan="1" colspan="1">0.120</td><td rowspan="1" colspan="1">0.141</td><td rowspan="1" colspan="1">0.155</td><td rowspan="1" colspan="1">0.049</td><td rowspan="1" colspan="1">0.052</td><td rowspan="1" colspan="1"/><td rowspan="1" colspan="1"/><td rowspan="1" colspan="1"/><td rowspan="1" colspan="1"/><td rowspan="1" colspan="1"/></tr><tr><td rowspan="1" colspan="1">
                      <italic><tp:taxon-name><tp:taxon-name-part taxon-name-part-type="genus" reg="Stenothyra">S.</tp:taxon-name-part> <tp:taxon-name-part taxon-name-part-type="species" reg="glabra">glabra</tp:taxon-name-part></tp:taxon-name></italic>
                    </td><td rowspan="1" colspan="1">0.118</td><td rowspan="1" colspan="1">0.091</td><td rowspan="1" colspan="1">0.132</td><td rowspan="1" colspan="1">0.146</td><td rowspan="1" colspan="1">0.111</td><td rowspan="1" colspan="1">0.097</td><td rowspan="1" colspan="1">0.109</td><td rowspan="1" colspan="1"/><td rowspan="1" colspan="1"/><td rowspan="1" colspan="1"/><td rowspan="1" colspan="1"/></tr><tr><td rowspan="1" colspan="1">
                      <italic><tp:taxon-name><tp:taxon-name-part taxon-name-part-type="genus" reg="Stenothyra">S.</tp:taxon-name-part> <tp:taxon-name-part taxon-name-part-type="species" reg="monilifera">monilifera</tp:taxon-name-part></tp:taxon-name></italic>
                    </td><td rowspan="1" colspan="1">0.126</td><td rowspan="1" colspan="1">0.121</td><td rowspan="1" colspan="1">0.123</td><td rowspan="1" colspan="1">0.151</td><td rowspan="1" colspan="1">0.161</td><td rowspan="1" colspan="1">0.136</td><td rowspan="1" colspan="1">0.148</td><td rowspan="1" colspan="1">0.123</td><td rowspan="1" colspan="1"/><td rowspan="1" colspan="1"/><td rowspan="1" colspan="1"/></tr><tr><td rowspan="1" colspan="1">
                      <italic><tp:taxon-name><tp:taxon-name-part taxon-name-part-type="genus" reg="Stenothyra">S.</tp:taxon-name-part> <tp:taxon-name-part taxon-name-part-type="species" reg="paludicola">paludicola</tp:taxon-name-part> <tp:taxon-name-part taxon-name-part-type="subspecies" reg="timorensis">timorensis</tp:taxon-name-part></tp:taxon-name></italic>
                    </td><td rowspan="1" colspan="1">0.132</td><td rowspan="1" colspan="1">0.106</td><td rowspan="1" colspan="1">0.108</td><td rowspan="1" colspan="1">0.141</td><td rowspan="1" colspan="1">0.133</td><td rowspan="1" colspan="1">0.120</td><td rowspan="1" colspan="1">0.138</td><td rowspan="1" colspan="1">0.109</td><td rowspan="1" colspan="1">0.124</td><td rowspan="1" colspan="1"/><td rowspan="1" colspan="1"/></tr><tr><td rowspan="1" colspan="1">
                      <italic><tp:taxon-name><tp:taxon-name-part taxon-name-part-type="genus" reg="Stenothyra">S.</tp:taxon-name-part> <tp:taxon-name-part taxon-name-part-type="species" reg="paludicola">paludicola</tp:taxon-name-part> <tp:taxon-name-part taxon-name-part-type="subspecies" reg="topendensis">topendensis</tp:taxon-name-part></tp:taxon-name></italic>
                    </td><td rowspan="1" colspan="1">0.135</td><td rowspan="1" colspan="1">0.114</td><td rowspan="1" colspan="1">0.103</td><td rowspan="1" colspan="1">0.139</td><td rowspan="1" colspan="1">0.135</td><td rowspan="1" colspan="1">0.126</td><td rowspan="1" colspan="1">0.141</td><td rowspan="1" colspan="1">0.109</td><td rowspan="1" colspan="1">0.133</td><td rowspan="1" colspan="1">0.030</td><td rowspan="1" colspan="1"/></tr><tr><td rowspan="1" colspan="1"><italic><tp:taxon-name><tp:taxon-name-part taxon-name-part-type="genus" reg="Stenothyra">Stenothyra</tp:taxon-name-part></tp:taxon-name></italic> sp. ‘<italic><tp:taxon-name><tp:taxon-name-part taxon-name-part-type="genus" reg="Stenothyra"/> <tp:taxon-name-part taxon-name-part-type="species" reg="johor">johor</tp:taxon-name-part></tp:taxon-name></italic>’</td><td rowspan="1" colspan="1">0.117</td><td rowspan="1" colspan="1">0.118</td><td rowspan="1" colspan="1">0.118</td><td rowspan="1" colspan="1">0.129</td><td rowspan="1" colspan="1">0.136</td><td rowspan="1" colspan="1">0.115</td><td rowspan="1" colspan="1">0.126</td><td rowspan="1" colspan="1">0.115</td><td rowspan="1" colspan="1">0.112</td><td rowspan="1" colspan="1">0.120</td><td rowspan="1" colspan="1">0.114</td></tr></tbody></table></table-wrap></tp:treatment-sec><tp:treatment-sec><!--Section generated to contain objects referenced in tp:taxon-treatment.--><fig id="F2" position="float" orientation="portrait"><object-id xmlns:xlink="http://www.w3.org/1999/xlink" content-type="doi" xlink:type="simple">10.3897/zookeys.991.51408.figure2</object-id><object-id xmlns:xlink="http://www.w3.org/1999/xlink" content-type="arpha" xlink:type="simple">860EA444-F0D0-5509-B0E6-026B428D9951</object-id><label>Figure 2.</label><caption><p>Map of the complete mitochondrial genome of <italic><tp:taxon-name><tp:taxon-name-part taxon-name-part-type="genus" reg="Stenothyra">Stenothyra</tp:taxon-name-part> <tp:taxon-name-part taxon-name-part-type="species" reg="glabra">glabra</tp:taxon-name-part></tp:taxon-name></italic>.</p></caption><graphic xmlns:xlink="http://www.w3.org/1999/xlink" xlink:href="zookeys-991-069-g002.jpg" position="float" orientation="portrait" xlink:type="simple" id="oo_473849.jpg"><uri content-type="original_file" xlink:type="simple">https://binary.pensoft.net/fig/473849</uri></graphic></fig><fig id="F3" position="float" orientation="portrait"><object-id xmlns:xlink="http://www.w3.org/1999/xlink" content-type="doi" xlink:type="simple">10.3897/zookeys.991.51408.figure3</object-id><object-id xmlns:xlink="http://www.w3.org/1999/xlink" content-type="arpha" xlink:type="simple">09C21844-0B78-50F6-8FC7-AE4D3CB5FA59</object-id><label>Figure 3.</label><caption><p>Summary tree from Maximum Likelihood analysis of concatenated COI, 16S and 28S sequences. Support indices are <abbrev xmlns:xlink="http://www.w3.org/1999/xlink" xlink:title="Bayesian Inference" id="ABBRID0EBRAI" xlink:type="simple">BI</abbrev> posterior probabilities (above nodes, &gt; 0.9) and <abbrev xmlns:xlink="http://www.w3.org/1999/xlink" xlink:title="maximum likelihood" id="ABBRID0EFRAI" xlink:type="simple">ML</abbrev> bootstraps (below nodes, &gt; 70).</p></caption><graphic xmlns:xlink="http://www.w3.org/1999/xlink" xlink:href="zookeys-991-069-g003.jpg" position="float" orientation="portrait" xlink:type="simple" id="oo_473850.jpg"><uri content-type="original_file" xlink:type="simple">https://binary.pensoft.net/fig/473850</uri></graphic></fig></tp:treatment-sec><ref-list><ref id="B30"><mixed-citation xmlns:xlink="http://www.w3.org/1999/xlink" xlink:type="simple"><person-group><name name-style="western"><surname>Yen</surname><given-names>TC</given-names></name></person-group> (<year>1939</year>) Die chinesischen Land-und Sußwasser-Gastropoden des Natur-Museum Senckenberg Vittorio Klostermann. Frankfurt Am Main, 15 pp.</mixed-citation></ref><ref id="B31"><mixed-citation xmlns:xlink="http://www.w3.org/1999/xlink" xlink:type="simple"><person-group><name name-style="western"><surname>Yen</surname><given-names>TC</given-names></name></person-group> (<year>1942</year>) <article-title>A review of Chinese gastropods in the British Museum.</article-title><source>Proceedings of the Malacological Society of London</source><volume>24</volume>: <fpage>170</fpage>–<lpage>289</lpage>. <ext-link xlink:type="simple" ext-link-type="doi" xlink:href="10.1093/oxfordjournals.mollus.a064412">https://doi.org/10.1093/oxfordjournals.mollus.a064412</ext-link></mixed-citation></ref><ref id="B34"><mixed-citation xmlns:xlink="http://www.w3.org/1999/xlink" xlink:type="simple"><person-group><name name-style="western"><surname>Zhang</surname><given-names>X</given-names></name><name name-style="western"><surname>Qi</surname><given-names>ZY</given-names></name><name name-style="western"><surname>Lou</surname><given-names>ZK</given-names></name><name name-style="western"><surname>Huang</surname><given-names>XM</given-names></name><name name-style="western"><surname>Ma</surname><given-names>XT</given-names></name><name name-style="western"><surname>Liu</surname><given-names>YY</given-names></name><name name-style="western"><surname>Xu</surname><given-names>FS</given-names></name></person-group> (<year>1964</year>) <source>Animal album of China: Molluscs (Vol. 1).</source><publisher-name>Science Press</publisher-name>, <publisher-loc>Beijing</publisher-loc>, <size units="page">61 pp</size>.</mixed-citation></ref><ref id="B21"><mixed-citation xmlns:xlink="http://www.w3.org/1999/xlink" xlink:type="simple"><person-group><name name-style="western"><surname>Qi</surname><given-names>ZY</given-names></name><name name-style="western"><surname>Ma</surname><given-names>XT</given-names></name><name name-style="western"><surname>Wang</surname><given-names>ZR</given-names></name><name name-style="western"><surname>Lin</surname><given-names>GY</given-names></name><name name-style="western"><surname>Xu</surname><given-names>FS</given-names></name><name name-style="western"><surname>Dong</surname><given-names>ZZ</given-names></name><name name-style="western"><surname>Li</surname><given-names>FL</given-names></name><name name-style="western"><surname>LV</surname><given-names>DH</given-names></name></person-group> (<year>1989</year>) Mollusks of the Yellow Sea and Bohai Sea. Agriculture Press, Beijing, 32–33.</mixed-citation></ref><ref id="B33"><mixed-citation xmlns:xlink="http://www.w3.org/1999/xlink" xlink:type="simple"><person-group><name name-style="western"><surname>Zhang</surname><given-names>SP</given-names></name><name name-style="western"><surname>Zhang</surname><given-names>JL</given-names></name><name name-style="western"><surname>Cheng</surname><given-names>ZY</given-names></name><name name-style="western"><surname>Xu</surname><given-names>FS</given-names></name></person-group> (<year>2016</year>) Mollusks of the Yellow Sea and Bohai Sea. Science Press, Beijing, 53–54.</mixed-citation></ref><ref id="B1"><mixed-citation xmlns:xlink="http://www.w3.org/1999/xlink" xlink:type="simple"><person-group><name name-style="western"><surname>Adams</surname><given-names>A</given-names></name></person-group> (<year>1861</year>) <article-title>On some new genera and species of <tp:taxon-name><tp:taxon-name-part taxon-name-part-type="phylum">Mollusca</tp:taxon-name-part></tp:taxon-name> from the North of China and Japan.</article-title><source>Annals and Magazine of Natural History</source><volume>8</volume>: <fpage>1</fpage>–<lpage>307</lpage>. <ext-link xlink:type="simple" ext-link-type="doi" xlink:href="10.1080/00222936108697422">https://doi.org/10.1080/00222936108697422</ext-link></mixed-citation></ref><ref id="B32"><mixed-citation xmlns:xlink="http://www.w3.org/1999/xlink" xlink:type="simple"><person-group><name name-style="western"><surname>Yuan</surname><given-names>XZ</given-names></name><name name-style="western"><surname>Lu</surname><given-names>JJ</given-names></name><name name-style="western"><surname>Liu</surname><given-names>H</given-names></name></person-group> (<year>2002</year>) <article-title>Influence of characteristics of <italic><tp:taxon-name><tp:taxon-name-part taxon-name-part-type="genus">Scirpus</tp:taxon-name-part> <tp:taxon-name-part taxon-name-part-type="species">mariqueter</tp:taxon-name-part></tp:taxon-name></italic> community on the benthic macro-invertebrate in a salt marsh of the Changjiang estuary.</article-title><source>Acta Ecologica Sinica</source><volume>22</volume>: <fpage>326</fpage>–<lpage>333</lpage>. [In Chinese with English abstract]</mixed-citation></ref><ref id="B4"><mixed-citation xmlns:xlink="http://www.w3.org/1999/xlink" xlink:type="simple"><person-group><name name-style="western"><surname>Bao</surname><given-names>YX</given-names></name><name name-style="western"><surname>Ge</surname><given-names>BM</given-names></name><name name-style="western"><surname>Zheng</surname><given-names>X</given-names></name><name name-style="western"><surname>Cheng</surname><given-names>HY</given-names></name><name name-style="western"><surname>Hu</surname><given-names>YZ</given-names></name></person-group> (<year>2007</year>) <article-title>Seasonal varlation of the macrobenthic community at East Tidal Flat OF LingKun Island, WenZhou Bay.</article-title><source>Acta Hydrobiologica Sinica</source><volume>36</volume>: <fpage>189</fpage>–<lpage>192</lpage>. [In Chinese with English abstract]</mixed-citation></ref><ref id="B14"><mixed-citation xmlns:xlink="http://www.w3.org/1999/xlink" xlink:type="simple"><person-group><name name-style="western"><surname>Kuroda</surname><given-names>T</given-names></name></person-group> (<year>1962</year>) <article-title>Notes on the <tp:taxon-name><tp:taxon-name-part taxon-name-part-type="family">Stenothyridae</tp:taxon-name-part></tp:taxon-name> (aquatic <tp:taxon-name><tp:taxon-name-part taxon-name-part-type="class">Gastropoda</tp:taxon-name-part></tp:taxon-name>) from Japan and adjacent regions.</article-title><source>Venus (Japanese Journal of Malacology)</source><volume>22</volume>: <fpage>59</fpage>–<lpage>69</lpage>.</mixed-citation></ref><ref id="B28"><mixed-citation xmlns:xlink="http://www.w3.org/1999/xlink" xlink:type="simple"><person-group><name name-style="western"><surname>Weigand</surname><given-names>AM</given-names></name><name name-style="western"><surname>Jochum</surname><given-names>A</given-names></name><name name-style="western"><surname>Pfenninger</surname><given-names>M</given-names></name><name name-style="western"><surname>Steinke</surname><given-names>D</given-names></name><name name-style="western"><surname>Klussman-Kolb</surname><given-names>A</given-names></name></person-group> (<year>2011</year>) <article-title>A new approach to an old conundrum-DNA barcoding sheds new light on phenotypic plasticity and morphological stasis in microsnails (<tp:taxon-name><tp:taxon-name-part taxon-name-part-type="class">Gastropoda</tp:taxon-name-part></tp:taxon-name>, <tp:taxon-name><tp:taxon-name-part taxon-name-part-type="infraclass">Pulmonata</tp:taxon-name-part></tp:taxon-name>, <tp:taxon-name><tp:taxon-name-part taxon-name-part-type="family">Carychiidae</tp:taxon-name-part></tp:taxon-name>).</article-title><source>Molecular Ecology Resources</source><volume>11</volume>: <fpage>255</fpage>–<lpage>265</lpage>. <ext-link xlink:type="simple" ext-link-type="doi" xlink:href="10.1111/j.1755-0998.2010.02937.x">https://doi.org/10.1111/j.1755-0998.2010.02937.x</ext-link></mixed-citation></ref><ref id="B12"><mixed-citation xmlns:xlink="http://www.w3.org/1999/xlink" xlink:type="simple"><person-group><name name-style="western"><surname>Golding</surname><given-names>RE</given-names></name></person-group> (<year>2014</year>) <article-title>Molecular phylogeny and systematics of Australian and East Timorese <tp:taxon-name><tp:taxon-name-part taxon-name-part-type="family">Stenothyridae</tp:taxon-name-part></tp:taxon-name> (<tp:taxon-name><tp:taxon-name-part taxon-name-part-type="subclass">Caenogastropoda</tp:taxon-name-part></tp:taxon-name>: <tp:taxon-name><tp:taxon-name-part taxon-name-part-type="superfamily">Truncatelloidea</tp:taxon-name-part></tp:taxon-name>).</article-title><source>Molluscan Research</source><volume>34</volume>: <fpage>102</fpage>–<lpage>126</lpage>. <ext-link xlink:type="simple" ext-link-type="doi" xlink:href="10.1080/13235818.2014.888969">https://doi.org/10.1080/13235818.2014.888969</ext-link></mixed-citation></ref></ref-list></tp:taxon-treatment>
